# Supplementary material for: Evolutionary Origins and Virulence Determinants of ST25 Hypervirulent Klebsiella pneumoniae in Swine: Genomic Insights and Functional Validation
Source: Transbound Emerg Dis. 2026 Jan 21;2026:4488875. doi: 10.1155/tbed/4488875 (PMC12820796; doi:10.1155/tbed/4488875)
Supplement: Supplementary file 1 — Supporting Information 1 Table S1: The sequence information used for the deletion mutants constructed in this study. Tables S2 and S3: Core genome phylogenetic analysis of bacterial strains used in this study. [file TBED-2026-4488875-s001.xlsx]

## Sheet: Supplementary Table S1 
Supplementary Table S1 The sequence information used for the deletion mutants constructed in this study.
Strain	mutagenized gene	SpacerF(5'-3')	SpacerR(5'-3')	SSDNA(5'-3')
KPB ΔrmpA	rmpA	tagtgacatctatgttaacatgca	aaactgcatgttaacatagatgtc	tgttaaggaaatcattaaatatgataagccaatggatatggcttgatgttagccgaattgtaaaccattatccacggctaacaaaaaaag
KPB ΔiroB	iroB	tagtatgagcattcttgaaaacga	aaactcgttttcaagaatgctcat	caacttctcattcttcagcgaagagatggccgaccacttggtggattgaattgatcacttgggtgatggattccgccagtgaagtcgatg
KPB ΔwcaJ	wcaJ	tagttatgatttagaactttatgc	aaacgcataaagttctaaatcata	ggattggttataataaaagaagagttgcttttgctgggtctttacgaggttgctataaaaaatatgctttcacaattaacagatactact
KPB Δwzc	wzc	tagtagttaaatgatttcagaaag	aaacctttctgaaatcatttaact	aaggctatcgcagatttacaagaaaacttatcagtagctgatcaaggatgaaagagggaaattaaataagcgtgttgcaacaatgcctga
KPB Δpeg-344	peg-344	tagttcatccttatcacggaagcg	aaaccgcttccgtgataaggatga	ctcgctaatgatttatggtgaggtttatgtaaacccaggacttgcagtttctttgagaggccacaattatcagctttttctttacactct

## Sheet: Supplementary Table S2
Supplementary Table S2 Core genome phylogenetic analysis of bacterial strains used in this study
Strain IDs	iucA	rmpA	iroB	rmpA2	year	coutry	Isolation type
GCA_012166915.1	-	-	-	-	2018	China	others
GCA_002173825.1	+	-	+	-	2017	China	clinical
GCA_002187375.1	-	-	-	-	2017	Nigeria	clinical
GCA_002187655.1	-	-	-	-	2017	Nigeria	clinical
GCA_002187715.1	-	-	-	-	2017	Nigeria	clinical
GCA_002188235.1	-	-	-	-	2017	Nigeria	clinical
GCA_002417255.1	-	-	-	-	2017	South Africa	clinical
GCA_003195295.1	-	-	-	-	2018	USA	clinical
GCA_003195685.1	-	-	-	-	2018	USA	clinical
GCA_004312345.1	-	-	-	-	2019	Japan	clinical
GCA_008630125.1	+	-	-	-	2019	China	clinical
GCA_008630175.1	+	-	-	-	2019	China	clinical
GCA_008630195.1	+	-	-	-	2019	China	clinical
GCA_008630255.1	+	-	-	-	2019	China	clinical
GCA_008632765.1	+	-	-	-	2019	China	clinical
GCA_009556655.1	-	-	-	-	2019	Japan	clinical
GCA_011008735.1	-	-	-	-	2020	Chile	clinical
GCA_011008835.1	-	-	-	-	2020	Chile	clinical
GCA_012969865.1	+	+	+	+	2020	South Korea	clinical
GCA_013170215.1	-	-	-	-	2020	Colombia	clinical
GCA_013625365.1	+	-	-	-	2020	Malaysia	others
GCA_014286185.1	+	+	+	-	2020	China	clinical
GCA_014286225.1	+	+	+	-	2020	China	clinical
GCA_014286595.1	-	+	+	-	2020	China	clinical
GCA_014286625.1	-	+	+	-	2020	China	clinical
GCA_014788765.1	-	-	-	-	2020	Chile	clinical
GCA_015265845.1	-	-	-	-	2020	South Africa	clinical
GCA_015265885.1	-	-	-	-	2020	South Africa	clinical
GCA_015266005.1	-	-	-	-	2020	South Africa	clinical
GCA_015718625.1	-	-	-	-	2020	USA	clinical
GCA_015720195.1	-	-	-	-	2020	USA	clinical
GCA_016138735.1	+	+	+	+	2020	Belarus	clinical
GCA_016138855.1	+	+	+	+	2020	Belarus	clinical
GCA_016635685.1	+	+	+	+	2021	Australia	clinical
GCA_016635825.1	+	+	+	+	2021	Australia	clinical
GCA_017595805.1	-	-	-	-	2021	France	others
GCA_017596125.1	-	-	-	-	2021	France	others
GCA_018137715.1	-	-	-	-	2021	Mexico	clinical
GCA_018137765.1	-	-	-	-	2021	Mexico	clinical
GCA_018223475.1	+	-	-	-	2021	China	clinical
GCA_018443595.1	-	-	-	-	2021	Germany	clinical
GCA_018790465.1	-	-	-	-	2021	South Africa	others
GCA_018907255.1	+	+	+	+	2021	Italy	clinical
GCA_019053955.1	-	-	-	-	2021	China	clinical
GCA_019053995.1	-	-	-	-	2021	China	clinical
GCA_019165775.1	+	+	+	-	2021	China	clinical
GCA_019927705.1	-	-	-	-	2021	USA	clinical
GCA_021395735.1	+	-	-	-	2022	China	others
GCA_021441845.1	-	-	-	-	2022	China	clinical
GCA_021456045.1	-	-	-	-	2022	China	clinical
GCA_021516455.1	-	-	-	-	2022	China	clinical
GCA_021783295.1	-	-	-	-	2022	United Kingdom	clinical
GCA_021800935.1	-	-	-	-	2022	United Kingdom	clinical
GCA_021823285.1	-	-	-	-	2022	USA	clinical
GCA_021851425.1	+	-	+	-	2021	Japan	clinical
GCA_021853615.1	-	-	-	-	2021	Japan	clinical
GCA_021862125.1	-	-	-	-	2021	Switzerland	clinical
GCA_021872195.1	-	-	-	-	2021	Japan	clinical
GCA_021872355.1	+	+	+	+	2021	Japan	clinical
GCA_021874035.1	-	-	-	-	2021	Japan	clinical
GCA_021902495.1	-	-	-	-	2021	Japan	clinical
GCA_021925685.1	-	-	-	-	2021	Norway	clinical
GCA_021926845.1	-	-	-	-	2021	Norway	clinical
GCA_021928295.1	-	-	-	-	2021	Norway	clinical
GCA_021928995.1	-	-	-	-	2021	Norway	clinical
GCA_021929455.1	-	-	-	-	2021	Norway	clinical
GCA_021929575.1	-	-	-	-	2021	Norway	clinical
GCA_021931135.1	-	-	-	-	2021	Australia	clinical
GCA_021931835.1	-	-	-	-	2021	Australia	clinical
GCA_021933235.1	+	+	+	+	2021	Australia	clinical
GCA_021956765.1	-	-	-	-	2021	Colombia	clinical
GCA_021957625.1	-	-	-	-	2021	USA	clinical
GCA_021960385.1	-	-	-	-	2021	Chile	clinical
GCA_021960445.1	-	-	-	-	2021	Chile	clinical
GCA_021960785.1	-	-	-	-	2021	Chile	clinical
GCA_021960925.1	-	-	-	-	2021	Chile	clinical
GCA_021961105.1	-	-	-	-	2021	Chile	clinical
GCA_021961165.1	-	-	-	-	2021	Chile	clinical
GCA_021961305.1	-	-	-	-	2021	Chile	clinical
GCA_021961385.1	-	-	-	-	2021	Chile	clinical
GCA_021963245.1	-	-	-	-	2021	Chile	clinical
GCA_021963265.1	-	-	-	-	2021	Chile	clinical
GCA_021963305.1	-	-	-	-	2021	Chile	clinical
GCA_021973275.1	-	-	-	-	2021	Denmark	clinical
GCA_021974315.1	-	-	-	-	2021	Norway	clinical
GCA_021976235.1	-	-	-	-	2021	Norway	clinical
GCA_021977915.1	-	-	-	-	2021	Norway	clinical
GCA_021978095.1	-	-	-	-	2021	Norway	clinical
GCA_021979035.1	-	-	-	-	2021	Norway	clinical
GCA_022009355.1	+	-	-	-	2021	USA	others
GCA_022032035.1	+	+	+	+	2020	Kuwait	clinical
GCA_022048705.1	-	-	-	-	2020	Nepal	clinical
GCA_022061125.1	-	-	-	-	2020	USA	clinical
GCA_022069865.1	-	-	-	-	2020	USA	clinical
GCA_022080695.1	-	-	-	-	2020	USA	clinical
GCA_022081275.1	-	-	-	-	2020	USA	clinical
GCA_022081695.1	-	-	-	-	2020	USA	clinical
GCA_022084215.1	-	-	-	-	2020	USA	clinical
GCA_022084255.1	-	-	-	-	2020	USA	clinical
GCA_022100495.1	-	-	-	-	2022	United Kingdom	clinical
GCA_022114175.1	-	-	-	-	2022	Netherlands	clinical
GCA_022114655.1	-	-	-	-	2022	United Kingdom	clinical
GCA_022122145.1	-	-	-	-	2022	United Kingdom	clinical
GCA_022122725.1	-	-	-	-	2022	United Kingdom	clinical
GCA_022124545.1	-	-	-	-	2022	United Kingdom	clinical
GCA_022125985.1	-	-	+	-	2020	Viet Nam	clinical
GCA_022126085.1	-	-	+	-	2020	Viet Nam	clinical
GCA_022126125.1	+	-	+	-	2020	Viet Nam	clinical
GCA_022126265.1	+	-	+	-	2020	Viet Nam	clinical
GCA_022126285.1	-	-	+	-	2020	Viet Nam	clinical
GCA_022126325.1	-	+	+	-	2020	Viet Nam	clinical
GCA_022126845.1	+	+	+	-	2020	Viet Nam	clinical
GCA_022129745.1	+	+	+	-	2020	Viet Nam	clinical
GCA_022129775.1	+	+	+	-	2020	Viet Nam	clinical
GCA_022129965.1	+	-	+	-	2020	Viet Nam	clinical
GCA_022132305.1	-	-	-	-	2022	United Kingdom	clinical
GCA_022138065.1	-	-	-	-	2022	United Kingdom	clinical
GCA_022139645.1	-	-	-	-	2022	United Kingdom	clinical
GCA_022147025.1	-	-	-	-	2022	United Kingdom	clinical
GCA_022147785.1	-	-	-	-	2022	United Kingdom	clinical
GCA_022148385.1	-	-	-	-	2022	United Kingdom	clinical
GCA_022152485.1	-	-	-	-	2022	United Kingdom	clinical
GCA_022153225.1	-	-	-	-	2022	United Kingdom	clinical
GCA_022155125.1	-	-	-	-	2022	United Kingdom	clinical
GCA_022156005.1	-	-	-	-	2022	United Kingdom	clinical
GCA_022160425.1	-	-	-	-	2022	United Kingdom	clinical
GCA_022161645.1	-	-	-	-	2022	United Kingdom	clinical
GCA_022162025.1	-	-	-	-	2022	United Kingdom	clinical
GCA_022162465.1	-	-	-	-	2022	United Kingdom	clinical
GCA_022176105.1	-	-	-	-	2020	Ghana	clinical
GCA_022176145.1	-	-	-	-	2020	Ghana	clinical
GCA_022176185.1	-	-	-	-	2020	Ghana	clinical
GCA_022176205.1	-	-	-	-	2020	Ghana	clinical
GCA_022176565.1	-	-	-	-	2020	Ghana	clinical
GCA_022176585.1	-	-	-	-	2020	Ghana	clinical
GCA_022176645.1	-	-	-	-	2020	Ghana	clinical
GCA_022188785.1	-	-	-	-	2020	United Kingdom	clinical
GCA_022192045.1	-	-	-	-	2020	United Kingdom	clinical
GCA_022192925.1	-	-	-	-	2020	United Kingdom	clinical
GCA_022195325.1	-	-	-	-	2020	United Kingdom	clinical
GCA_022195645.1	-	-	-	-	2020	United Kingdom	clinical
GCA_022233245.1	+	+	+	-	2019	Viet Nam	clinical
GCA_022233305.1	+	+	+	-	2019	Viet Nam	clinical
GCA_022233405.1	+	+	+	+	2019	Viet Nam	clinical
GCA_022235345.1	+	-	-	-	2019	Ireland	clinical
GCA_022266755.1	-	-	-	-	2019	USA	others
GCA_022270255.1	-	-	-	-	2019	New Zealand	clinical
GCA_022270495.1	-	-	-	-	2019	New Zealand	clinical
GCA_022270575.1	-	-	-	-	2019	New Zealand	clinical
GCA_022270615.1	-	-	-	-	2019	New Zealand	clinical
GCA_022270695.1	-	-	-	-	2019	New Zealand	clinical
GCA_022299935.1	-	-	-	-	2017	USA	clinical
GCA_022319865.1	-	-	-	-	2019	Nepal	clinical
GCA_022320345.1	-	-	+	-	2019	United Kingdom	others
GCA_022320365.1	+	+	+	-	2019	United Kingdom	others
GCA_022320405.1	+	+	+	-	2019	United Kingdom	others
GCA_022320445.1	+	+	+	-	2019	United Kingdom	others
GCA_022429525.1	+	-	+	-	2022	USA	others
GCA_022430065.1	-	+	+	-	2022	USA	others
GCA_022570755.1	+	+	+	-	2022	China	clinical
GCA_022698265.1	-	-	-	-	2022	Argentina	clinical
GCA_022790145.1	-	-	-	-	2022	Norway	others
GCA_022860575.1	+	-	-	-	2022	China	clinical
GCA_023026885.1	-	-	-	-	2022	Australia	clinical
GCA_023030145.1	-	-	-	-	2022	Australia	clinical
GCA_023062755.1	+	+	+	-	2022	Belgium	clinical
GCA_023583825.1	-	-	-	-	2022	Australia	clinical
GCA_023597025.1	-	-	-	-	2022	Australia	clinical
GCA_023681715.1	-	-	-	-	2022	Australia	clinical
GCA_023742095.1	+	+	+	+	2022	China	clinical
GCA_023742995.1	-	+	+	-	2022	China	clinical
GCA_023925865.1	-	-	-	-	2022	Israel	clinical
GCA_024474865.1	-	-	-	-	2022	Ethiopia	clinical
GCA_024495065.1	-	-	-	-	2022	Peru	clinical
GCA_024495515.1	-	-	-	-	2022	Peru	clinical
GCA_024583885.1	-	-	-	-	2022	South Africa	clinical
GCA_024730825.1	-	+	+	-	2022	China	clinical
GCA_024990915.1	-	-	-	-	2022	Kenya	clinical
GCA_025175775.1	+	-	-	-	2022	China	others
GCA_025176665.1	+	-	-	-	2022	China	others
GCA_025182905.1	-	-	-	-	2022	Sweden	clinical
GCA_025182925.1	-	-	-	-	2022	Sweden	clinical
GCA_025182965.1	-	-	-	-	2022	Sweden	clinical
GCA_025183115.1	-	-	-	-	2022	Sweden	clinical
GCA_025183125.1	-	-	-	-	2022	Sweden	clinical
GCA_025183445.1	-	-	-	-	2022	Sweden	clinical
GCA_025183545.1	-	-	-	-	2022	Sweden	clinical
GCA_025183585.1	-	-	-	-	2022	Sweden	clinical
GCA_025183685.1	-	-	-	-	2022	Sweden	clinical
GCA_025183705.1	-	-	-	-	2022	Sweden	clinical
GCA_025762435.1	+	+	+	-	2022	China	clinical
GCA_026006135.1	-	-	-	-	2022	Japan	clinical
GCA_026198595.1	+	+	+	+	2022	China	clinical
GCA_026274465.1	-	-	-	-	2022	China	others
GCA_026274545.1	-	-	-	-	2022	China	others
GCA_026274565.1	-	-	-	-	2022	China	others
GCA_026274625.1	-	-	-	-	2022	China	others
GCA_026274635.1	-	-	-	-	2022	China	others
GCA_026274665.1	-	-	-	-	2022	China	others
GCA_026274705.1	-	-	-	-	2022	China	others
GCA_026274715.1	-	-	-	-	2022	China	others
GCA_026274775.1	-	-	-	-	2022	China	others
GCA_026274795.1	-	-	-	-	2022	China	others
GCA_026274825.1	-	-	-	-	2022	China	others
GCA_026326675.1	-	-	-	-	2022	Nigeria	clinical
GCA_026334535.1	+	+	+	+	2022	Ghana	clinical
GCA_026334695.1	-	-	-	-	2022	Ghana	clinical
GCA_026345565.1	-	-	-	-	2022	Bulgaria	clinical
GCA_026354635.1	-	-	-	-	2022	Paraguay	clinical
GCA_026355835.1	-	-	-	-	2022	Australia	clinical
GCA_026361275.1	-	-	-	-	2022	Algeria	clinical
GCA_029087785.1	+	-	-	-	2023	China	others
GCA_029091225.1	-	-	-	-	2023	USA	clinical
GCA_029877145.1	-	-	-	-	2023	Japan	clinical
GCA_029877205.1	-	-	-	-	2023	Japan	clinical
GCA_029877945.1	-	-	-	-	2023	Japan	clinical
GCA_029877985.1	-	-	-	-	2023	Japan	clinical
GCA_029878045.1	-	-	-	-	2023	Japan	clinical
GCA_029878405.1	-	-	-	-	2023	Japan	clinical
GCA_029878465.1	-	-	-	-	2023	Japan	clinical
GCA_029888965.1	-	-	-	-	2023	Japan	clinical
GCA_029955665.1	-	-	-	-	2023	Ecuador	clinical
GCA_030061755.1	-	-	-	-	2023	Chile	clinical
GCA_030061775.1	-	-	-	-	2023	Chile	clinical
GCA_030061795.1	-	-	-	-	2023	Chile	clinical
GCA_030061865.1	-	-	-	-	2023	Chile	clinical
GCA_030162605.1	-	-	-	-	2023	Argentina	clinical
GCA_030162635.1	-	-	-	-	2023	Argentina	clinical
GCA_030162655.1	+	+	+	+	2023	Argentina	clinical
GCA_030162665.1	-	-	-	-	2023	Argentina	clinical
GCA_030162715.1	-	-	-	-	2023	Argentina	clinical
GCA_030162835.1	-	-	-	-	2023	United Kingdom	clinical
GCA_030162865.1	+	+	+	+	2023	Spain	clinical
GCA_030239205.1	-	-	-	-	2023	Nigeria	clinical
GCA_030239265.1	-	-	-	-	2023	Nigeria	clinical
GCA_030360235.1	-	-	-	-	2023	Mexico	clinical
GCA_030435175.1	-	-	-	-	2023	Chile	others
GCA_030435255.1	-	-	-	-	2023	Chile	others
GCA_030435435.1	-	-	-	-	2023	Chile	others
GCA_030644605.1	-	-	-	-	2023	Norway	others
GCA_030675675.1	-	-	-	-	2023	USA	clinical
GCA_030784105.1	-	-	-	-	2023	Japan	clinical
GCA_030785625.1	-	-	-	-	2023	Japan	clinical
GCA_030786325.1	-	-	-	-	2023	Japan	clinical
GCA_030787445.1	-	-	-	-	2023	Japan	clinical
GCA_030788455.1	-	-	-	-	2023	Japan	clinical
GCA_030788635.1	-	-	-	-	2023	Japan	clinical
GCA_030796885.1	-	-	-	-	2023	Japan	clinical
GCA_030797645.1	-	-	-	-	2023	Japan	clinical
GCA_030805665.1	+	-	+	-	2023	Japan	clinical
GCA_030805845.1	+	+	+	+	2023	Japan	clinical
GCA_030806465.1	-	-	-	-	2023	Japan	clinical
GCA_030807345.1	-	-	-	-	2023	Japan	clinical
GCA_030807895.1	-	-	-	-	2023	Japan	clinical
GCA_030807965.1	-	-	-	-	2023	Japan	clinical
GCA_030808935.1	-	-	-	-	2023	Japan	clinical
GCA_030809875.1	-	-	-	-	2023	Japan	clinical
GCA_030810135.1	-	-	-	-	2023	Japan	clinical
GCA_030810575.1	+	+	+	+	2023	Japan	clinical
GCA_030810775.1	+	-	+	+	2023	Japan	clinical
GCA_030811055.1	+	+	+	+	2023	Japan	clinical
GCA_030820765.1	+	+	+	+	2023	Japan	clinical
GCA_030820975.1	-	-	-	-	2023	Japan	clinical
GCA_030871895.1	-	-	-	-	2023	Japan	clinical
GCA_030872775.1	-	-	-	-	2023	Japan	clinical
GCA_030875855.1	-	-	-	-	2023	Japan	clinical
GCA_030876005.1	-	-	-	-	2023	Japan	clinical
GCA_030878905.1	-	-	-	-	2023	Japan	clinical
GCA_030919165.1	-	-	-	-	2023	Japan	clinical
GCA_030919265.1	-	-	-	-	2023	Japan	clinical
GCA_030919285.1	-	-	-	-	2023	Japan	clinical
GCA_030919345.1	-	-	-	-	2023	Japan	clinical
GCA_030919485.1	-	-	-	-	2023	Japan	clinical
GCA_031013365.1	-	-	-	-	2023	USA	clinical
GCA_031016705.1	-	-	-	-	2023	USA	clinical
GCA_031048395.1	-	-	-	-	2023	USA	clinical
GCA_031048855.1	-	-	-	-	2023	New Zealand	clinical
GCA_031052995.1	-	-	-	-	2023	Japan	clinical
GCA_031066765.1	-	-	-	-	2023	Japan	clinical
GCA_031066925.1	-	-	-	-	2023	Japan	clinical
GCA_031067025.1	-	-	-	-	2023	Japan	clinical
GCA_031067265.1	-	-	-	-	2023	Japan	clinical
GCA_031067345.1	-	-	-	-	2023	Japan	clinical
GCA_031067525.1	+	+	+	+	2023	Japan	clinical
GCA_031067605.1	+	+	+	+	2023	Japan	clinical
GCA_031067665.1	+	+	+	+	2023	Japan	clinical
GCA_031067985.1	-	-	-	-	2023	Japan	clinical
GCA_031068005.1	-	-	-	-	2023	Japan	clinical
GCA_031068065.1	-	-	-	-	2023	Japan	clinical
GCA_031068085.1	-	-	-	-	2023	Japan	clinical
GCA_031068685.1	-	-	-	-	2023	Japan	clinical
GCA_031068725.1	-	-	-	-	2023	Japan	clinical
GCA_031068745.1	-	-	-	-	2023	Japan	clinical
GCA_031068825.1	-	-	-	-	2023	Japan	clinical
GCA_031070865.1	-	-	-	-	2023	Japan	clinical
GCA_032044555.1	+	-	+	+	2023	Norway	clinical
GCA_032046295.1	-	-	-	-	2023	Norway	clinical
GCA_032062785.1	-	-	-	-	2023	Norway	clinical
GCA_032066125.1	-	-	-	-	2023	Norway	clinical
GCA_032066145.1	-	-	-	-	2023	Norway	clinical
GCA_032070585.1	-	-	-	-	2023	Norway	clinical
GCA_032070965.1	-	-	-	-	2023	Norway	clinical
GCA_032072835.1	-	-	-	-	2023	Norway	clinical
GCA_032077145.1	-	-	-	-	2023	Norway	clinical
GCA_032129715.1	-	-	-	-	2023	Norway	clinical
GCA_032132835.1	-	-	-	-	2023	Norway	clinical
GCA_032134135.1	-	-	-	-	2023	Norway	clinical
GCA_032134975.1	-	-	-	-	2023	Norway	clinical
GCA_032137635.1	-	-	-	-	2023	Norway	clinical
GCA_032153315.1	-	-	-	-	2023	Norway	clinical
GCA_032155885.1	-	-	-	-	2023	Norway	clinical
GCA_032411785.1	-	-	-	-	2023	Norway	clinical
GCA_033106885.1	+	+	+	-	2023	Viet Nam	clinical
GCA_033122005.1	-	-	-	-	2023	Norway	clinical
GCA_033122105.1	-	-	-	-	2023	Norway	clinical
GCA_033122115.1	-	-	-	-	2023	Norway	clinical
GCA_033122245.1	-	-	-	-	2023	Norway	clinical
GCA_033122545.1	-	-	-	-	2023	Norway	clinical
GCA_033123325.1	-	-	-	-	2023	Norway	clinical
GCA_033193275.1	-	-	-	-	2023	USA	clinical
GCA_033194015.1	-	-	-	-	2023	Norway	clinical
GCA_033726495.1	-	-	-	-	2023	USA	clinical
GCA_034084715.1	+	+	+	+	2023	China	clinical
GCA_034085455.1	+	+	+	+	2023	China	clinical
GCA_900493655.1	+	+	+	+	2018	Thailand	clinical
GCA_902507315.1	+	+	+	+	2019	China	clinical
GCA_902508475.1	+	+	+	+	2019	China	clinical
GCA_916172945.1	+	+	+	+	2021	Netherlands	clinical
GCA_916175935.1	-	-	-	-	2021	Netherlands	clinical
KPB	+	+	+	-	2020	China	others
GCA_003812105.1	-	-	-	-	-	-	clinical
GCA_012166915.1	-	-	-	-	-	-	others
GCA_028572725.2	-	-	-	-	-	-	others
GCA_029429385.2	-	-	-	-	-	-	others
GCA_030677035.1	+	-	-	-	-	-	others
GCA_031010025.1	-	-	-	-	-	-	others
GCA_031034135.1	-	-	-	-	-	-	others
GCA_031036815.1	-	-	-	-	-	-	others
GCA_031045695.1	-	-	-	-	-	-	others
GCA_031046175.1	-	-	-	-	-	-	others
GCA_900181095.1	-	-	-	-	-	-	others
GCA_900181295.1	-	-	-	-	-	-	others

## Sheet: Supplementary Table S3
Supplementary Table S3 Core genome phylogenetic analysis of bacterial strains used in this study
Strain IDs	Species	Sequence types	Isolation type
GCA_031176555.1	Klebsiella pneumoniae	11	clinical
GCA_031176215.1	Klebsiella pneumoniae	11	clinical
GCA_023355595.1	Klebsiella pneumoniae	11	clinical
GCA_023355315.1	Klebsiella pneumoniae	11	clinical
GCA_030552295.1	Klebsiella pneumoniae	11	clinical
GCA_023700375.1	Klebsiella pneumoniae	11	clinical
GCA_947576835.1	Klebsiella pneumoniae	11	clinical
GCA_023357135.1	Klebsiella pneumoniae	11	clinical
GCA_032144435.1	Klebsiella pneumoniae	11	clinical
GCA_030067115.1	Klebsiella pneumoniae	11	clinical
GCA_023573785.1	Klebsiella pneumoniae	11	clinical
GCA_024706335.1	Klebsiella pneumoniae	11	clinical
GCA_031176355.1	Klebsiella pneumoniae	11	clinical
GCA_023353935.1	Klebsiella pneumoniae	11	clinical
GCA_032462025.1	Klebsiella pneumoniae	11	clinical
GCA_023355795.1	Klebsiella pneumoniae	11	clinical
GCA_031178725.1	Klebsiella pneumoniae	11	clinical
GCA_023573645.1	Klebsiella pneumoniae	11	clinical
GCA_023357195.1	Klebsiella pneumoniae	11	clinical
GCA_031176125.1	Klebsiella pneumoniae	11	clinical
GCA_030552355.1	Klebsiella pneumoniae	11	clinical
GCA_023356195.1	Klebsiella pneumoniae	11	clinical
GCA_023354655.1	Klebsiella pneumoniae	11	clinical
GCA_031176725.1	Klebsiella pneumoniae	11	clinical
GCA_023573805.1	Klebsiella pneumoniae	11	clinical
GCA_023357015.1	Klebsiella pneumoniae	11	clinical
GCA_023354995.1	Klebsiella pneumoniae	11	clinical
GCA_023573745.1	Klebsiella pneumoniae	11	clinical
GCA_032144375.1	Klebsiella pneumoniae	11	clinical
GCA_023355695.1	Klebsiella pneumoniae	11	clinical
GCA_023354375.1	Klebsiella pneumoniae	11	clinical
GCA_023354275.1	Klebsiella pneumoniae	11	clinical
GCA_023354975.1	Klebsiella pneumoniae	11	clinical
GCA_025642295.1	Klebsiella pneumoniae	11	clinical
GCA_032144315.1	Klebsiella pneumoniae	11	clinical
GCA_023356755.1	Klebsiella pneumoniae	11	clinical
GCA_031181045.1	Klebsiella pneumoniae	11	clinical
GCA_947576615.1	Klebsiella pneumoniae	11	clinical
GCA_031176665.1	Klebsiella pneumoniae	11	clinical
GCA_947576265.1	Klebsiella pneumoniae	11	clinical
GCA_023357115.1	Klebsiella pneumoniae	11	clinical
GCA_031180895.1	Klebsiella pneumoniae	11	clinical
GCA_027908595.1	Klebsiella pneumoniae	11	clinical
GCA_023355305.1	Klebsiella pneumoniae	11	clinical
GCA_030067515.1	Klebsiella pneumoniae	11	clinical
GCA_031176185.1	Klebsiella pneumoniae	11	clinical
GCA_031176815.1	Klebsiella pneumoniae	11	clinical
GCA_023355055.1	Klebsiella pneumoniae	11	clinical
GCA_023356795.1	Klebsiella pneumoniae	11	clinical
GCA_023357055.1	Klebsiella pneumoniae	11	clinical
GCA_947576045.1	Klebsiella pneumoniae	11	clinical
GCA_023700415.1	Klebsiella pneumoniae	11	clinical
GCA_023355485.1	Klebsiella pneumoniae	11	clinical
GCA_030406335.1	Klebsiella pneumoniae	11	clinical
GCA_032144405.1	Klebsiella pneumoniae	11	clinical
GCA_030406275.1	Klebsiella pneumoniae	11	clinical
GCA_030067315.1	Klebsiella pneumoniae	11	clinical
GCA_023353275.1	Klebsiella pneumoniae	11	clinical
GCA_023355995.1	Klebsiella pneumoniae	11	clinical
GCA_023355655.1	Klebsiella pneumoniae	11	clinical
GCA_023357395.1	Klebsiella pneumoniae	11	clinical
GCA_023354675.1	Klebsiella pneumoniae	11	clinical
GCA_023356405.1	Klebsiella pneumoniae	11	clinical
GCA_024706425.1	Klebsiella pneumoniae	11	clinical
GCA_023354835.1	Klebsiella pneumoniae	11	clinical
GCA_023353735.1	Klebsiella pneumoniae	11	clinical
GCA_031174925.1	Klebsiella pneumoniae	11	clinical
GCA_031179265.1	Klebsiella pneumoniae	11	clinical
GCA_030067395.1	Klebsiella pneumoniae	11	clinical
GCA_023355475.1	Klebsiella pneumoniae	11	clinical
GCA_023356895.1	Klebsiella pneumoniae	11	clinical
GCA_024496165.1	Klebsiella pneumoniae	11	clinical
GCA_023353375.1	Klebsiella pneumoniae	11	clinical
GCA_023356355.1	Klebsiella pneumoniae	11	clinical
GCA_023357145.1	Klebsiella pneumoniae	11	clinical
GCA_022430105.1	Klebsiella pneumoniae	11	others
GCA_022559785.1	Klebsiella pneumoniae	11	others
GCA_018449065.1	Klebsiella pneumoniae	11	others
GCA_018335415.1	Klebsiella pneumoniae	11	others
GCA_027890995.1	Klebsiella pneumoniae	11	others
GCA_027891035.1	Klebsiella pneumoniae	11	others
GCA_018449325.1	Klebsiella pneumoniae	11	others
GCA_022432005.1	Klebsiella pneumoniae	11	others
GCA_022559765.1	Klebsiella pneumoniae	11	others
GCA_018449375.1	Klebsiella pneumoniae	11	others
GCA_022432125.1	Klebsiella pneumoniae	11	others
GCA_021774925.1	Klebsiella pneumoniae	11	others
GCA_021903935.1	Klebsiella pneumoniae	11	others
GCA_021903995.1	Klebsiella pneumoniae	11	others
GCA_028173165.1	Klebsiella pneumoniae	11	others
GCA_028366195.1	Klebsiella pneumoniae	11	others
GCA_024845285.1	Klebsiella pneumoniae	11	others
GCA_027608335.1	Klebsiella pneumoniae	11	others
GCA_033861735.1	Klebsiella pneumoniae	11	others
GCA_029876165.1	Klebsiella pneumoniae	11	others
GCA_029408175.1	Klebsiella pneumoniae	11	others
GCA_033861595.1	Klebsiella pneumoniae	11	others
GCA_030915705.1	Klebsiella pneumoniae	11	others
GCA_029408115.1	Klebsiella pneumoniae	11	others
GCA_033861555.1	Klebsiella pneumoniae	11	others
GCA_023029725.1	Klebsiella pneumoniae	23	clinical
GCA_031070625.1	Klebsiella pneumoniae	23	clinical
GCA_024672085.1	Klebsiella pneumoniae	23	clinical
GCA_023029365.1	Klebsiella pneumoniae	23	clinical
GCA_024671995.1	Klebsiella pneumoniae	23	clinical
GCA_023029105.1	Klebsiella pneumoniae	23	clinical
GCA_033106805.1	Klebsiella pneumoniae	23	clinical
GCA_030776255.1	Klebsiella pneumoniae	23	clinical
GCA_024672035.1	Klebsiella pneumoniae	23	clinical
GCA_024672115.1	Klebsiella pneumoniae	23	clinical
GCA_031054215.1	Klebsiella pneumoniae	23	clinical
GCA_022029035.1	Klebsiella pneumoniae	23	clinical
GCA_026957595.1	Klebsiella pneumoniae	23	clinical
GCA_033106665.1	Klebsiella pneumoniae	23	clinical
GCA_029523955.1	Klebsiella pneumoniae	23	clinical
GCA_023740345.1	Klebsiella pneumoniae	23	clinical
GCA_026198365.1	Klebsiella pneumoniae	23	clinical
GCA_026005315.1	Klebsiella pneumoniae	23	clinical
GCA_030778465.1	Klebsiella pneumoniae	23	clinical
GCA_019391975.1	Klebsiella pneumoniae	23	clinical
GCA_021535085.1	Klebsiella pneumoniae	23	clinical
GCA_023741935.1	Klebsiella pneumoniae	23	clinical
GCA_015700015.1	Klebsiella pneumoniae	23	clinical
GCA_026198755.1	Klebsiella pneumoniae	23	clinical
GCA_026331775.1	Klebsiella pneumoniae	23	clinical
GCA_023742105.1	Klebsiella pneumoniae	23	clinical
GCA_029523805.1	Klebsiella pneumoniae	23	clinical
GCA_031054195.1	Klebsiella pneumoniae	23	clinical
GCA_021535105.1	Klebsiella pneumoniae	23	clinical
GCA_024198195.1	Klebsiella pneumoniae	23	clinical
GCA_033106705.1	Klebsiella pneumoniae	23	clinical
GCA_023028405.1	Klebsiella pneumoniae	23	clinical
GCA_023742215.1	Klebsiella pneumoniae	23	clinical
GCA_026198975.1	Klebsiella pneumoniae	23	clinical
GCA_033106645.1	Klebsiella pneumoniae	23	clinical
GCA_020858005.1	Klebsiella pneumoniae	23	clinical
GCA_026198735.1	Klebsiella pneumoniae	23	clinical
GCA_031054005.1	Klebsiella pneumoniae	23	clinical
GCA_033106925.1	Klebsiella pneumoniae	23	clinical
GCA_030883365.1	Klebsiella pneumoniae	23	clinical
GCA_026301735.1	Klebsiella pneumoniae	23	clinical
GCA_023742255.1	Klebsiella pneumoniae	23	clinical
GCA_023027505.1	Klebsiella pneumoniae	23	clinical
GCA_024672065.1	Klebsiella pneumoniae	23	clinical
GCA_024672135.1	Klebsiella pneumoniae	23	clinical
GCA_023742415.1	Klebsiella pneumoniae	23	clinical
GCA_029523855.1	Klebsiella pneumoniae	23	clinical
GCA_026005335.1	Klebsiella pneumoniae	23	clinical
GCA_026329095.1	Klebsiella pneumoniae	23	clinical
GCA_023740335.1	Klebsiella pneumoniae	23	clinical
GCA_030800425.1	Klebsiella pneumoniae	23	clinical
GCA_029589035.1	Klebsiella pneumoniae	23	clinical
GCA_026198195.1	Klebsiella pneumoniae	23	clinical
GCA_023472865.1	Klebsiella pneumoniae	23	clinical
GCA_030385285.1	Klebsiella pneumoniae	23	clinical
GCA_031432445.1	Klebsiella pneumoniae	23	clinical
GCA_031010475.1	Klebsiella pneumoniae	23	clinical
GCA_023741815.1	Klebsiella pneumoniae	23	clinical
GCA_024446415.1	Klebsiella pneumoniae	23	clinical
GCA_026017685.1	Klebsiella pneumoniae	23	clinical
GCA_030715655.1	Klebsiella pneumoniae	23	clinical
GCA_031010385.1	Klebsiella pneumoniae	23	clinical
GCA_026623825.1	Klebsiella pneumoniae	23	clinical
GCA_023741755.1	Klebsiella pneumoniae	23	clinical
GCA_034223895.1	Klebsiella pneumoniae	23	clinical
GCA_024446555.1	Klebsiella pneumoniae	23	clinical
GCA_031010495.1	Klebsiella pneumoniae	23	clinical
GCA_032334565.1	Klebsiella pneumoniae	23	clinical
GCA_031010305.1	Klebsiella pneumoniae	23	clinical
GCA_023741535.1	Klebsiella pneumoniae	23	clinical
GCA_024268115.1	Klebsiella pneumoniae	23	clinical
GCA_026197355.1	Klebsiella pneumoniae	23	clinical
GCA_031010435.1	Klebsiella pneumoniae	23	clinical
GCA_026623535.1	Klebsiella pneumoniae	23	clinical
GCA_030715295.1	Klebsiella pneumoniae	23	clinical
GCA_031010345.1	Klebsiella pneumoniae	23	clinical
GCA_024268095.1	Klebsiella pneumoniae	23	clinical
GCA_031010325.1	Klebsiella pneumoniae	23	clinical
GCA_026623785.1	Klebsiella pneumoniae	23	clinical
GCA_021397755.1	Klebsiella pneumoniae	23	clinical
GCA_026623555.1	Klebsiella pneumoniae	23	clinical
GCA_031626535.1	Klebsiella pneumoniae	23	clinical
GCA_026197785.1	Klebsiella pneumoniae	23	clinical
GCA_019915305.1	Klebsiella pneumoniae	23	clinical
GCA_029663475.1	Klebsiella pneumoniae	23	clinical
GCA_030067495.1	Klebsiella pneumoniae	23	clinical
GCA_029663205.1	Klebsiella pneumoniae	23	clinical
GCA_030067345.1	Klebsiella pneumoniae	23	clinical
GCA_029663555.1	Klebsiella pneumoniae	23	clinical
GCA_023242905.1	Klebsiella pneumoniae	23	clinical
GCA_022227415.1	Klebsiella pneumoniae	23	others
GCA_002173825.1	Klebsiella pneumoniae	25	clinical
GCA_008630175.1	Klebsiella pneumoniae	25	clinical
GCA_008630195.1	Klebsiella pneumoniae	25	clinical
GCA_008630255.1	Klebsiella pneumoniae	25	clinical
GCA_009556655.1	Klebsiella pneumoniae	25	clinical
GCA_011008835.1	Klebsiella pneumoniae	25	clinical
GCA_014286595.1	Klebsiella pneumoniae	25	clinical
GCA_014788765.1	Klebsiella pneumoniae	25	clinical
GCA_015265845.1	Klebsiella pneumoniae	25	clinical
GCA_015265885.1	Klebsiella pneumoniae	25	clinical
GCA_015266005.1	Klebsiella pneumoniae	25	clinical
GCA_015720195.1	Klebsiella pneumoniae	25	clinical
GCA_018443595.1	Klebsiella pneumoniae	25	clinical
GCA_018907255.1	Klebsiella pneumoniae	25	clinical
GCA_019053995.1	Klebsiella pneumoniae	25	clinical
GCA_019927705.1	Klebsiella pneumoniae	25	clinical
GCA_021456045.1	Klebsiella pneumoniae	25	clinical
GCA_021516455.1	Klebsiella pneumoniae	25	clinical
GCA_021823285.1	Klebsiella pneumoniae	25	clinical
GCA_021851425.1	Klebsiella pneumoniae	25	clinical
GCA_021862125.1	Klebsiella pneumoniae	25	clinical
GCA_021874035.1	Klebsiella pneumoniae	25	clinical
GCA_021926845.1	Klebsiella pneumoniae	25	clinical
GCA_021933235.1	Klebsiella pneumoniae	25	clinical
GCA_021957625.1	Klebsiella pneumoniae	25	clinical
GCA_021960445.1	Klebsiella pneumoniae	25	clinical
GCA_021960925.1	Klebsiella pneumoniae	25	clinical
GCA_021973275.1	Klebsiella pneumoniae	25	clinical
GCA_021977915.1	Klebsiella pneumoniae	25	clinical
GCA_021979035.1	Klebsiella pneumoniae	25	clinical
GCA_022048705.1	Klebsiella pneumoniae	25	clinical
GCA_022081275.1	Klebsiella pneumoniae	25	clinical
GCA_022084255.1	Klebsiella pneumoniae	25	clinical
GCA_022114175.1	Klebsiella pneumoniae	25	clinical
GCA_022114655.1	Klebsiella pneumoniae	25	clinical
GCA_022126085.1	Klebsiella pneumoniae	25	clinical
GCA_022139645.1	Klebsiella pneumoniae	25	clinical
GCA_022148385.1	Klebsiella pneumoniae	25	clinical
GCA_022152485.1	Klebsiella pneumoniae	25	clinical
GCA_022153225.1	Klebsiella pneumoniae	25	clinical
GCA_022156005.1	Klebsiella pneumoniae	25	clinical
GCA_022162025.1	Klebsiella pneumoniae	25	clinical
GCA_022176185.1	Klebsiella pneumoniae	25	clinical
GCA_022176205.1	Klebsiella pneumoniae	25	clinical
GCA_022233405.1	Klebsiella pneumoniae	25	clinical
GCA_022270495.1	Klebsiella pneumoniae	25	clinical
GCA_022270615.1	Klebsiella pneumoniae	25	clinical
GCA_022299935.1	Klebsiella pneumoniae	25	clinical
GCA_022319865.1	Klebsiella pneumoniae	25	clinical
GCA_022570755.1	Klebsiella pneumoniae	25	clinical
GCA_023030145.1	Klebsiella pneumoniae	25	clinical
GCA_023681715.1	Klebsiella pneumoniae	25	clinical
GCA_023742995.1	Klebsiella pneumoniae	25	clinical
GCA_023925865.1	Klebsiella pneumoniae	25	clinical
GCA_024495065.1	Klebsiella pneumoniae	25	clinical
GCA_024495515.1	Klebsiella pneumoniae	25	clinical
GCA_024990915.1	Klebsiella pneumoniae	25	clinical
GCA_025183125.1	Klebsiella pneumoniae	25	clinical
GCA_025183545.1	Klebsiella pneumoniae	25	clinical
GCA_025183585.1	Klebsiella pneumoniae	25	clinical
GCA_025183705.1	Klebsiella pneumoniae	25	clinical
GCA_026334695.1	Klebsiella pneumoniae	25	clinical
GCA_026361275.1	Klebsiella pneumoniae	25	clinical
GCA_029877145.1	Klebsiella pneumoniae	25	clinical
GCA_029878405.1	Klebsiella pneumoniae	25	clinical
GCA_030061865.1	Klebsiella pneumoniae	25	clinical
GCA_030239205.1	Klebsiella pneumoniae	25	clinical
GCA_030675675.1	Klebsiella pneumoniae	25	clinical
GCA_030785625.1	Klebsiella pneumoniae	25	clinical
GCA_030786325.1	Klebsiella pneumoniae	25	clinical
GCA_030788455.1	Klebsiella pneumoniae	25	clinical
GCA_030788635.1	Klebsiella pneumoniae	25	clinical
GCA_030807345.1	Klebsiella pneumoniae	25	clinical
GCA_030820975.1	Klebsiella pneumoniae	25	clinical
GCA_030871895.1	Klebsiella pneumoniae	25	clinical
GCA_031067025.1	Klebsiella pneumoniae	25	clinical
GCA_031067525.1	Klebsiella pneumoniae	25	clinical
GCA_031067665.1	Klebsiella pneumoniae	25	clinical
GCA_031067985.1	Klebsiella pneumoniae	25	clinical
GCA_031068005.1	Klebsiella pneumoniae	25	clinical
GCA_031068085.1	Klebsiella pneumoniae	25	clinical
GCA_032066125.1	Klebsiella pneumoniae	25	clinical
GCA_032134135.1	Klebsiella pneumoniae	25	clinical
GCA_032155885.1	Klebsiella pneumoniae	25	clinical
GCA_033106885.1	Klebsiella pneumoniae	25	clinical
GCA_033122005.1	Klebsiella pneumoniae	25	clinical
GCA_033122245.1	Klebsiella pneumoniae	25	clinical
GCA_034084715.1	Klebsiella pneumoniae	25	clinical
GCA_902507315.1	Klebsiella pneumoniae	25	clinical
GCA_026274465.1	Klebsiella pneumoniae	25	others
GCA_026274565.1	Klebsiella pneumoniae	25	others
GCA_026274665.1	Klebsiella pneumoniae	25	others
GCA_026274775.1	Klebsiella pneumoniae	25	others
GCA_028572725.2	Klebsiella pneumoniae	25	others
GCA_030435175.1	Klebsiella pneumoniae	25	others
GCA_030435255.1	Klebsiella pneumoniae	25	others
GCA_030677035.1	Klebsiella pneumoniae	25	others
GCA_900181095.1	Klebsiella pneumoniae	25	others
GCA_012166915.1	Klebsiella pneumoniae	25	others
KPB	Klebsiella pneumoniae	25	others
